# Supplementary material for: wblE2 transcription factor in Streptomyces griseus S4‐7 plays an important role in plant protection
Source: Microbiologyopen. 2017 May 19;6(5):e00494. doi: 10.1002/mbo3.494 (PMC5635160; doi:10.1002/mbo3.494)
Supplement: Supplementary file 2 [file MBO3-6-na-s002.xlsx]

## Sheet: Sheet1
24hr ∆wblE2 2-fold up ragulation (TMM nomlization)
Gene name	∆wblE2 24hr	WT 24hr	∆wblE2/WT	edgeR pValue	eggNOG category	Product
SGS47207010	823.3027	35.3596	0.001	0.002	G	Exoglucanase that plays an important function in biomass degradation by catalyzing the hydrolysis of the non-reducing end beta-1,4-glucosidic linkages in cellulose and cellotetraose to release cellobiose Hydrolyzes crystalline and amorphous cellulose but is inactive on hydroxyethyl cellulose, mannan, galactomannan, xyloglucan, arabinoxylan, arabinan, xylan, and pectin {ECO:0000269|PubMed:23645193…
24hr ∆wblE2 2-fold down ragulation (TMM nomlization)
Gene name	∆wblE2 24hr	WT 24hr	∆wblE2/WT	edgeR pValue	eggNOG category	Product
SGS47139030	0.0	83.5771	0.001	0.001	R	Hydrolase of unknown specificity RsbQ, part of a novel [RsbQ - PAS domain] bacterial sensing module|Probable esterase D14L|May be involved in strigolactone signaling pathway {ECO:0000250}
SGS47139050	0.0	57.8611	0.002	0.003	R	FIG00867057: hypothetical protein
SGS47139060	0.0	48.2176	0.003	0.005	R	N-formylglutamate deformylase (EC 3.5.1.68)|Uncharacterized hydrolase YNR064C
SGS47139080	0.0	160.7252	0.004	0.0		hypothetical protein
SGS47139120	0.0	192.8703	0.005	0.0	T	ANTAR domain protein with unknown sensor
SGS47143080	45.3789	797.1971	0.006	0.002	S	Secreted repeat of unknown function
SGS47143730	20.7446	575.3963	0.007	0.001	S	hypothetical protein
SGS47143740	19.4481	517.5352	0.008	0.001	S	Carboxymuconolactone decarboxylase
SGS47145340	31.117	401.8131	0.009	0.005	Q	Multicopper oxidase
SGS47145350	67.4201	3066.6373	0.010	0.0	R	Cytochrome c551/c552
SGS47145360	55.7512	2684.1113	0.011	0.0	S	FIG01123113: hypothetical protein
SGS47146370	31.117	1398.3095	0.012	0.0	G	FIG01124897: hypothetical protein|Annexin B11
SGS47146380	44.0824	710.4055	0.013	0.003	R	FIG01125970: hypothetical protein
SGS47146440	19.4481	514.3207	0.014	0.001	I	Inositol-1-phosphate synthase (EC 5.5.1.4)
SGS47146450	239.8599	19033.0812	0.015	0.0	SMG	Preferential cleavage: Lys-|-Xaa, including Lys-|-Pro|Cytochrome c551/c552|Protease 1
SGS47146460	2.5931	315.0214	0.016	0.0		hypothetical protein
SGS47146470	85.5716	5763.6066	0.017	0.0	G	Sugar phosphate isomerases/epimerases
SGS47146480	57.0478	2619.8212	0.018	0.0	R	oxidoreductase|Uncharacterized oxidoreductase ORF334
SGS47146490	72.6062	5445.3706	0.019	0.0	G	Ribose ABC transporter, periplasmic ribose-binding protein RbsB (TC 3.A.1.2.1)|D-xylose-binding periplasmic protein|Involved in the high-affinity D-xylose membrane transport system Binds with high affinity to xylose (By similarity) {ECO:0000250}
SGS47146500	54.4547	1902.9867	0.020	0.0	G	ABC transporter integral membrane protein|Ribose transport system permease protein RbsC|Part of the binding-protein-dependent transport system for ribose Probably responsible for the translocation of the substrate across the membrane
SGS47146510	40.1927	1497.9591	0.021	0.0	P	Part of the ABC transporter complex AraFGH involved in arabinose import Responsible for energy coupling to the transport system {ECO:0000255|HAMAP-Rule:MF_01721}|ATP + H(2)O + monosaccharide(Out) = ADP + phosphate + monosaccharide(In) {ECO:0000255|HAMAP-Rule:MF_01721}|Ribose ABC transport system, ATP-binding protein RbsA (TC 3.A.1.2.1)|Arabinose import ATP-binding protein AraG {ECO:0000255|HAMAP-…
SGS47159810	665.1249	11610.7903	0.022	0.002		Lanthionine precursor peptide LanA|Lanthionine-containing peptide SapB|Lanthionine-containing peptide devoid of antibiotic properties, involved in the formation of aerial mycelium Suggested to self-assemble at air-water interfaces, thus providing a film of surfactant through which nascent aerial hyphae can emerge The aerial hyphae differentiate further into spores (By similarity) {ECO:0000250}
SGS47160320	5.1862	337.523	0.023	0.0	R	probable hydrolase
SGS47184910	1.2965	122.1512	0.024	0.0	S	FIG01125185: hypothetical protein
SGS47185050	2.5931	73.9336	0.025	0.005	T	ATP = 3',5'-cyclic AMP + diphosphate|Adenylate cyclase (EC 4.6.1.1) / Guanylate cyclase (EC 4.6.1.2)|Adenylate cyclase 1
SGS47185090	22.0412	1340.4484	0.026	0.0		FIG01123830: hypothetical protein
SGS47185100	9.0758	909.7048	0.027	0.0		FIG01123830: hypothetical protein
SGS47188580	15.5585	2381.9478	0.028	0.0	S	hypothetical protein
SGS47190060	25.9308	469.3177	0.029	0.002	G	FIG00761799: membrane protein|Methyl viologen resistance protein SmvA|Major efflux pump for acriflavine and other quaternary ammonium compounds (QACs) Also required for resistance to methyl viologen {ECO:0000269|PubMed:12410826, ECO:0000269|PubMed:18819967}
SGS47190590	98.537	1703.6874	0.030	0.002	S	putative secreted protein|Uncharacterized gene 48 protein
SGS47199660	24.6343	398.5986	0.031	0.003	S	iron sulphur protein
SGS47207470	0.0	54.6466	0.032	0.003	S	Hypothetical protein YhfZ|Uncharacterized protein YhfZ
SGS47207540	0.0	61.0756	0.033	0.002	E	Catalyzes a carbon-carbon cleavage reaction; cleaves a 2-hydroxy-3-methylacyl-CoA into formyl-CoA and a 2-methyl-branched fatty aldehyde|2-hydroxyphytanoyl-CoA = pristanal + formyl- CoA|Acetolactate synthase large subunit (EC 2.2.1.6)|2-hydroxyacyl-CoA lyase 1
SGS47207550	0.0	67.5046	0.034	0.002	E	2 L-glutamate + NADP(+) = L-glutamine + 2- oxoglutarate + NADPH {ECO:0000250|UniProtKB:Q58746}|Ferredoxin-dependent glutamate synthase (EC 1.4.7.1)|Archaeal-type glutamate synthase [NADPH] {ECO:0000303|PubMed:11230537, ECO:0000312|EMBL:AAW395791}
SGS47207610	0.0	257.1604	0.035	0.0	G	Endohydrolysis of (1->4)-beta-D-xylosidic linkages in xylans|Endo-1,4-beta-xylanase A precursor (EC 3.2.1.8)|Endo-1,4-beta-xylanase B
SGS47207650	0.0	64.2901	0.036	0.002	CH	Oxidoreductase|Uncharacterized protein MT1298
SGS47207710	0.0	99.6496	0.037	0.001		hypothetical protein
SGS47207720	0.0	67.5046	0.038	0.002		hypothetical protein
SGS47207740	0.0	376.097	0.039	0.0	L	putative helicase
SGS47207750	0.0	157.5107	0.040	0.0		hypothetical protein
SGS47207760	1.2965	957.9223	0.041	0.0	T	Receptor-like kinase protein that regulates the size of the floral meristem {ECO:0000269|PubMed:15509765}|ATP + a protein = ADP + a phosphoprotein|serine/threonine protein kinase|Leucine-rich repeat receptor-like kinase protein FLORAL ORGAN NUMBER1
SGS47207800	0.0	83.5771	0.042	0.001	S	conserved hypothetical protein, putative
SGS47207840	0.0	154.2962	0.043	0.0	S	hypothetical protein
SGS47207850	0.0	77.1481	0.044	0.001		hypothetical protein
SGS47207870	0.0	472.5322	0.045	0.0	S	hypothetical protein
SGS47207900	0.0	90.0061	0.046	0.001	T	Serine phosphatase RsbU, regulator of sigma subunit|Uncharacterized protein MT1410
SGS47207930	0.0	270.0184	0.047	0.0		possible replication initiation protein
SGS47207950	0.0	221.8008	0.048	0.0	R	putative DNA primase/helicase|Putative helicase L207/L206
SGS47207960	0.0	73.9336	0.049	0.001	L	hypothetical protein
SGS47207970	0.0	829.3422	0.050	0.0	G	Phosphoenolpyruvate synthase (EC 2.7.9.2)
SGS47207980	0.0	726.478	0.051	0.0	R	Hydroxyacylglutathione hydrolase (EC 3.1.2.6)
SGS47207990	0.0	1632.9683	0.052	0.0	S	alkylhydroperoxidase AhpD family core domain protein
SGS47208000	0.0	3577.7435	0.053	0.0	E	5-methyltetrahydropteroyltriglutamate--homocysteine methyltransferase (EC 2.1.1.14)
SGS47208010	0.0	292.5199	0.054	0.0		possible replication initiation protein
SGS47208020	0.0	315.0214	0.055	0.0	R	putative DNA primase/helicase|Putative helicase L207/L206
SGS47208030	0.0	2831.9785	0.056	0.0	G	Glycerol-3-phosphate ABC transporter, periplasmic glycerol-3-phosphate-binding protein (TC 3.A.1.1.3)|sn-glycerol-3-phosphate-binding periplasmic protein UgpB|sn-glycerol-3-phosphate and glycerophosphoryl diester- binding protein interacts with the binding protein-dependent transport system UgpACE {ECO:0000250}
SGS47208040	1.2965	11990.1018	0.057	0.0	L	Excinuclease ABC subunit A paralog of unknown function|UvrABC system protein A {ECO:0000255|HAMAP-Rule:MF_00205}|The UvrABC repair system catalyzes the recognition and processing of DNA lesions UvrA is an ATPase and a DNA-binding protein A damage recognition complex composed of 2 UvrA and 2 UvrB subunits scans DNA for abnormalities When the presence of a lesion has been verified by UvrB, the UvrA…
SGS47208050	0.0	1494.7446	0.058	0.0	P	Na/H antiporter|Na(+)/H(+) antiporter NhaS4|Na(+)/H(+) antiporter {ECO:0000305|PubMed:11996656}
SGS47208060	0.0	3423.4473	0.059	0.0	C	FIG022199: FAD-binding protein|Tryptophan 2-halogenase {ECO:0000303|PubMed:16793524}|Involved in the incorporation of a chlorinated tryptophan residue into halogenated forms of the secondary metabolites called chondramides {ECO:0000269|PubMed:16793524}
SGS47208070	1.2965	1501.1736	0.060	0.0	M	Involved in the biosynthesis of the streptose moiety of streptomycin Catalyzes the formation of dTDP-glucose, from dTTP and glucose 1-phosphate, as well as its pyrophosphorolysis (By similarity) {ECO:0000250}|dTTP + alpha-D-glucose 1-phosphate = diphosphate + dTDP-alpha-D-glucose|Glucose-1-phosphate thymidylyltransferase (EC 2.7.7.24)|Glucose-1-phosphate thymidylyltransferase
SGS47208080	0.0	6342.2174	0.061	0.0		Neocarzinostatin precursor (NCS) (Mitomalcin) (MMC)|Actinoxanthin|Binds non-covalently to a chromophore which is the cytotoxic and mutagenic component of the antibiotic The chromophore binds to DNA as a weak intercalator and causes single- and double-strand breaks
SGS47208090	0.0	1401.524	0.062	0.0	E	Catalyzes the conversion of UDP-4-keto-arabinose (UDP- Ara4O) to UDP-4-amino-4-deoxy-L-arabinose (UDP-L-Ara4N) The modified arabinose is attached to lipid A and is required for resistance to polymyxin and cationic antimicrobial peptides {ECO:0000255|HAMAP-Rule:MF_01167}|UDP-4-amino-4-deoxy-beta-L-arabinose + 2- oxoglutarate = UDP-beta-L-threo-pentapyranos-4-ulose + L- glutamate {ECO:0000255|HAMAP…
SGS47208100	0.0	720.049	0.063	0.0	R	S-adenosyl-L-methionine-dependent methyltransferase involved in the biosynthesis of desosamine, found in certain macrolide antibiotics such as erthyromycin, azithromycin, and clarithromycin Catalyzes the last step in the biosynthesis of dTDP-desosamine {ECO:0000269|PubMed:12119032}|2 S-adenosyl-L-methionine + dTDP-3-amino- 3,4,6-trideoxy-alpha-D-glucopyranose = 2 S-adenosyl-L-homocysteine + dTDP-…
SGS47208110	0.0	2208.3646	0.064	0.0	S	methyltransferase|C-methyltransferase NovU|C-methyltransferase that acts together with NovW to catalyze the formation of dTDP-4-keto-6-deoxy-5-C-methyl-L-lyxo- hexose from dTDP-4-keto-6-deoxy-D-glucose in the novobiocin biosynthesis pathway, an aminocoumarin family antibiotic that targets bacterial DNA gyrases {ECO:0000269|PubMed:15752721}
SGS47208120	0.0	2449.4524	0.065	0.0	R	An epoxide + H(2)O = a glycol|Epoxide hydrolase (EC 3.3.2.9)|Putative epoxide hydrolase
SGS47208130	0.0	623.6139	0.066	0.0	E	Part of a heterotetrameric complex that catalyzes the two-step biosynthesis of anthranilate, an intermediate in the biosynthesis of L-tryptophan In the first step, the glutamine- binding beta subunit (TrpG) of anthranilate synthase (AS) provides the glutamine amidotransferase activity which generates ammonia as a substrate that, along with chorismate, is used in the second step, catalyzed by the …
SGS47208140	0.0	1173.2941	0.067	0.0	E	Converts chorismate to 2-amino-4-deoxychorismate (ADIC) Involved in the biosynthesis of the benzoxazolinate moiety of the enediyne antitumor antibiotic C-1027 {ECO:0000269|PubMed:18182490}|(2S)-2-amino-4-deoxychorismate + L-glutamate = chorismate + L-glutamine {ECO:0000269|PubMed:18182490}|Anthranilate synthase, aminase component (EC 4.1.3.27)|2-amino-4-deoxychorismate synthase
SGS47208150	0.0	2246.9387	0.068	0.0	Q	Catalyzes the activation of phenylacetic acid (PA) to phenylacetyl-CoA (PA-CoA) Involved in the phenylalanine metabolism {ECO:0000269|PubMed:10629172, ECO:0000269|PubMed:12189419}|ATP + phenylacetate + CoA = AMP + diphosphate + phenylacetyl-CoA {ECO:0000269|PubMed:10629172, ECO:0000269|PubMed:12189419}|Phenylacetate-coenzyme A ligase (EC 6.2.1.30)|Phenylacetate-coenzyme A ligase
SGS47208160	0.0	1793.6935	0.069	0.0	R	Converts 2-amino-4-deoxychorismate (ADIC) to 3-O- enolpyruvoylanthranilic acid (OPA) Involved in the biosynthesis of the benzoxazolinate moiety of the enediyne antitumor antibiotic C-1027 {ECO:0000269|PubMed:18182490}|(2S)-2-amino-4-deoxychorismate + FMN = 3-(1- carboxyvinyloxy)anthranilate + FMNH(2) {ECO:0000269|PubMed:18182490}|iron-sulfur flavoprotein|2-amino-4-deoxychorismate dehydrogenase
SGS47208170	0.0	3124.4984	0.070	0.0	I	putative acyltransferase
SGS47208180	0.0	48.2176	0.071	0.005	M	dTDP-4-dehydrorhamnose 3,5-epimerase (EC 5.1.3.13)|dTDP-4-dehydrorhamnose 3-epimerase|dTDP-6-deoxy-D-xylo-4-hexulose 3-epimerase that acts together with NovU to catalyze the formation of dTDP-4-keto-6- deoxy-5-C-methyl-L-lyxo-hexose from dTDP-4-keto-6-deoxy-D-glucose in the novobiocin biosynthesis pathway, an aminocoumarin family antibiotic that targets bacterial DNA gyrases {ECO:0000269|PubMed:1…
SGS47208190	0.0	2234.0806	0.072	0.0	S	putative secreted protein|Uncharacterized protein Rv3254
SGS47208200	0.0	1134.7201	0.073	0.0	CG	Involved in the biosynthesis of the trisaccharide moiety characteristic of the antitumor drug aclacinomycins In the first reaction, AknK catalyzes the transfer of 2-deoxy-beta-L-fucose from the activated donor dTDP-2-deoxy-beta-L-fucose to the mono- glycosylated aclacinomycin T (rhodosaminyl aklavinone), forming the di-glycosylated aclacinomycin S (L-2-deoxyfucosyl-L- rhodosaminyl aklavinone) It …
SGS47208210	0.0	3670.9641	0.074	0.0	M	dTDP-glucose 4,6-dehydratase involved in the generation of the deoxysugar in the novobiocin biosynthesis pathway, an aminocoumarin family antibiotic that targets bacterial DNA gyrases|dTDP-alpha-D-glucose = dTDP-4-dehydro-6-deoxy- alpha-D-glucose + H(2)O|dTDP-glucose 4,6-dehydratase (EC 4.2.1.46)|dTDP-glucose 4,6-dehydratase
SGS47208220	0.0	2735.5433	0.075	0.0	G	Transmembrane transport protein|Uncharacterized MFS-type transporter SACE_5813
SGS47208230	2.5931	8405.9293	0.076	0.0	Q	Catalyzes the activation of phenylacetic acid (PA) to phenylacetyl-CoA (PA-CoA) Involved in the phenylalanine metabolism {ECO:0000269|PubMed:10629172, ECO:0000269|PubMed:12189419}|ATP + phenylacetate + CoA = AMP + diphosphate + phenylacetyl-CoA {ECO:0000269|PubMed:10629172, ECO:0000269|PubMed:12189419}|Phenylacetate-coenzyme A ligase (EC 6.2.1.30)|Phenylacetate-coenzyme A ligase
SGS47208240	0.0	334.3085	0.077	0.0		hypothetical protein
SGS47208250	0.0	3124.4984	0.078	0.0	Q	Utilizes FADH(2) supplied by HpaC or by another flavin reductase, to catalyze the hydroxylation of 4-hydroxyphenylacetic acid, leading to the production of 3,4-DHPA Can also oxidize phenol to catechol, and hydroxylate other phenol derivatives {ECO:0000269|PubMed:10653707}|4-hydroxyphenylacetate + FADH(2) + O(2) = 3,4- dihydroxyphenylacetate + FAD + H(2)O {ECO:0000269|PubMed:10653707}|4-hydroxyphe…
SGS47208260	1.2965	6933.6862	0.079	0.0	R	probable hydrolase
SGS47208270	0.0	276.4474	0.080	0.0	S	hypothetical protein
SGS47208280	0.0	417.8856	0.081	0.0	G	Alpha-ketoglutarate permease|Osmoprotectant uptake system A|Involved in uptake and accumulation of various osmoprotectants Allows the uptake of glycine betaine, proline, ectoine, and pipecolic acid
SGS47208290	0.0	1835.4821	0.082	0.0	Q	non-ribosomal peptide synthetase|Gramicidin S synthase 2|This protein is a multifunctional enzyme, able to activate and polymerize the amino acids Pro, Val, Orn and Leu Activation sites for these AA consist of individual domains
SGS47208300	1.2965	559.3238	0.083	0.0	S	Non-ribosomal peptide synthase
SGS47208310	0.0	4847.4728	0.084	0.0	E	Has aminomutase and, to a lesser extent, ammonia-lyase activity Primarily, catalyzes the rearrangement of L-tyrosine to R-beta-tyrosine, which is incorporated into secondary metabolites called chondramides The aminomutase activity mainly produces R- beta-tyrosine but also S-beta tyrosine in smaller amounts Does not accept D-tyrosine, L-histidine or L-phenylalanine as substrates {ECO:0000269|PubMe…
SGS47208320	0.0	996.4964	0.085	0.0	Q	Catalyzes the condensation of L-tryptophan and L-proline to produce brevianamide F, the first step of verruculogen biosynthesis pathway Brevianamide F is the precursor of a variety of fungal prenylated alkaloids with biological activity, including fumitremorgins A, B and C and tryprostatin B Nonribosomal peptide synthesis (NRPS) is a key mechanism responsible for the biosynthesis of bioactive met…
SGS47208330	0.0	54.6466	0.086	0.003		hypothetical protein
SGS47208340	0.0	2568.3891	0.087	0.0	R	Putative membrane protein actII-3|Putative membrane protein ActII-3
SGS47208350	0.0	768.2666	0.088	0.0	R	S-adenosyl-L-methionine-dependent O-methyltransferase that catalyzes regiospecific methylation at the 7-hydroxy group of 2,7-dihydroxy-5-methyl-1-naphthoate in the biosynthesis of the naphthoate moiety of the neocarzinostatin chromophore Also recognizes other dihydroxynaphthoate as substrates and catalyzes their regiospecific O-methylation The carboxylate and its ortho- hydroxy groups of the subs…
SGS47208360	0.0	732.907	0.089	0.0	Q	Has the capacity to hydroxylate certain steroids in the 15-beta position Also hydroxylates progesterone in the 11-alpha and 9-beta position {ECO:0000269|PubMed:18481342}|Progesterone + 2 reduced [2Fe-2S] ferredoxin + O(2) = 15-beta-hydroxyprogesterone + 2 oxidized [2Fe-2S] ferredoxin + H(2)O {ECO:0000269|PubMed:15178459, ECO:0000269|PubMed:18481342}|putative cytochrome P450 hydroxylase|Cytochrome…
SGS47208370	0.0	4272.0765	0.090	0.0	I	Oxygenase component of a two-component system that utilizes reduced FMN (FMNH2) supplied by the reductase component to catalyze the hydroxylation of 4-hydroxyphenylacetic acid, leading to the production of 3,4-dihydroxyphenylacetate (3,4- DHPA) Also utilizes other reduced flavins such as FADH2 and reduced riboflavin to a lesser extent Only the compounds with a hydroxyl group in the para (p-) posi…
SGS47208390	0.0	382.526	0.091	0.0	S	alkylhydroperoxidase like protein, AhpD family
SGS47208400	0.0	523.9642	0.092	0.0	IQ	probable oxidoreductase/Short-chain dehydrogenase|Short-chain dehydrogenase TIC 32, chloroplastic|Involved in protein precursor import into chloroplasts Part of the redox regulon consisting of TIC32, TIC 55 and TIC62 {ECO:0000269|PubMed:15180984}
SGS47208410	0.0	867.9162	0.093	0.0	S	Carboxymuconolactone decarboxylase
SGS47208420	0.0	443.6016	0.094	0.0		hypothetical protein
SGS47208430	0.0	241.0878	0.095	0.0	Q	Polyketide synthase
SGS47208440	0.0	109.2932	0.096	0.0		hypothetical protein
SGS47208450	0.0	745.765	0.097	0.0	K	hypothetical protein
SGS47208460	0.0	813.2696	0.098	0.0	E	Proline dehydrogenase (EC 1.5.99.8) (Proline oxidase)
SGS47208470	0.0	1121.8621	0.099	0.0	S	FIG01121062: hypothetical protein|Uncharacterized protein MT0041
SGS47208480	0.0	363.239	0.100	0.0	S	4-hydroxybenzoyl-CoA thioesterase family active site
SGS47208490	0.0	2539.4586	0.101	0.0	E	Catalyzes the oxidation and isomerization of cholesterol to cholestenone (4-cholesten-3-one), which is an initial step in the cholesterol degradation process Required for virulence (By similarity) {ECO:0000250}|A 3-oxo-Delta(5)-steroid = a 3-oxo-Delta(4)- steroid|Cholesterol oxidase (EC 1.1.3.6)|Cholesterol oxidase
SGS47208500	0.0	896.8468	0.102	0.0	S	FIG01125837: hypothetical protein
SGS47208510	0.0	880.7742	0.103	0.0	K	StaQ|Transcriptional regulator NovG|Transcription regulator that specifically activates expression of genes involved in the novobiocin biosynthesis pathway Binds 5'-GTTCRACTG(N)(11)CRGTYGAAC-3' DNA sequence {ECO:0000269|PubMed:15942002, ECO:0000269|PubMed:18568336, ECO:0000269|PubMed:19762445}
SGS47208520	0.0	1729.4034	0.104	0.0	Q	May be involved in the metabolism of insect hormones and in the breakdown of synthetic insecticides {ECO:0000250}|RH + reduced flavoprotein + O(2) = ROH + oxidized flavoprotein + H(2)O|Cytochrome P450-related protein|Probable cytochrome P450 4aa1
SGS47208530	0.0	411.4566	0.105	0.0	R	Catalyzes the reduction of FAD with the concomitant oxidation of NADH NAD is the physiological electron donor Subsequently, the reduced flavins diffuse to the oxygenase component NphA2 {ECO:0000269|PubMed:16233382, ECO:0000269|PubMed:18805976}|Reduced flavin + NAD(+) = flavin + NADH {ECO:0000269|PubMed:18805976}|NADH-FMN oxidoreductase|NADH-dependent flavin reductase
SGS47208540	0.0	5120.7057	0.106	0.0	Q	Catalyzes the elongation by iterative transfer of p- hydroxybenzoyl group from FadD22 (pHBA-S-FAdD22) to form p- hydroxyphenylalkanoate (pHPA) intermediates during phenolphthiocerol (PPOL) biosynthesis PPOL is an important intermediate in the biosynthesis of phenolic glycolipid (mycosid B) {ECO:0000269|PubMed:12138124}|Acyl-[acyl-carrier-protein] + malonyl-[acyl- carrier-protein] = 3-oxoacyl- [ac…
SGS47208550	0.0	1745.4759	0.107	0.0	S	FIG01121536: hypothetical protein
SGS47208560	0.0	3381.6587	0.108	0.0	S	FIG01129153: hypothetical protein
SGS47208570	0.0	1234.3697	0.109	0.0	S	UnbL
SGS47208580	0.0	639.6864	0.110	0.0	S	UnbL
SGS47208590	0.0	115.7222	0.111	0.0	K	Transcriptional regulator, HxlR family|Uncharacterized HTH-type transcriptional regulator MT3179
SGS47208600	0.0	777.9101	0.112	0.0	S	FIG00816176: hypothetical protein
SGS47208610	0.0	671.8314	0.113	0.0	S	hypothetical protein
SGS47208620	0.0	1018.9979	0.114	0.0	L	Transposase
SGS47208630	0.0	1639.3973	0.115	0.0	R	putative DNA primase/helicase|Putative helicase L207/L206
SGS47208640	0.0	681.475	0.116	0.0		possible replication initiation protein
SGS47208650	0.0	205.7283	0.117	0.0		hypothetical protein
SGS47208660	0.0	478.9612	0.118	0.0	S	Carboxymuconolactone decarboxylase
SGS47208670	0.0	212.1573	0.119	0.0		possible replication initiation protein
SGS47208680	0.0	639.6864	0.120	0.0	R	putative DNA primase/helicase|Putative helicase L207/L206
SGS47208690	0.0	163.9397	0.121	0.0	L	hypothetical protein
SGS47208700	2.5931	83.5771	0.122	0.004	S	hypothetical protein
SGS47208710	0.0	141.4382	0.123	0.0	R	amine oxidase-like protein family member (3F906)
SGS47208720	0.0	83.5771	0.124	0.001		putative terminal protein
SGS47208730	0.0	167.1542	0.125	0.0	K	FIG01131023: hypothetical protein
SGS47208780	0.0	228.2298	0.126	0.0	K	Chromosome (plasmid) partitioning protein ParB|Chromosome-partitioning protein Spo0J|Probably involved in chromosome partitioning Binds to a plasmid centromere-like site parS Stimulates the ATPase activity 10-fold of Soj; the first 20 residues may be responsible {ECO:0000269|PubMed:15635448}
SGS47208790	0.0	279.6619	0.127	0.0	D	Chromosome (plasmid) partitioning protein ParA
SGS47208830	0.0	257.1604	0.128	0.0	G	Endohydrolysis of (1->4)-beta-D-xylosidic linkages in xylans|Endo-1,4-beta-xylanase A precursor (EC 3.2.1.8)|Endo-1,4-beta-xylanase B
SGS47208860	0.0	64.2901	0.129	0.002	CH	Oxidoreductase|Uncharacterized protein MT1298
SGS47208890	0.0	80.3626	0.130	0.001	L	putative helicase
SGS47208990	0.0	57.8611	0.131	0.003	T	TolA protein|Uncharacterized abhydrolase domain-containing protein DDB_G0269086
SGS47209020	0.0	70.7191	0.132	0.002		hypothetical protein
SGS47209050	0.0	308.5924	0.133	0.0	R	FIG01288306: hypothetical protein|Kinesin light chain|Kinesin is a microtubule-associated force-producing protein that may play a role in organelle transport The light chain may function in coupling of cargo to the heavy chain or in the modulation of its ATPase activity
SGS47209060	0.0	73.9336	0.134	0.001		hypothetical protein
SGS47209070	0.0	131.7947	0.135	0.0		Chromosome (plasmid) partitioning protein ParA
SGS47209110	0.0	48.2176	0.136	0.005		hypothetical protein
SGS47209160	0.0	417.8856	0.137	0.0		hypothetical protein
SGS47209190	0.0	109.2932	0.138	0.0	S	hypothetical protein
SGS47209200	0.0	1742.2614	0.139	0.0		hypothetical protein
SGS47209230	0.0	141.4382	0.140	0.0	K	RNA polymerase sigma-70 factor, ECF subfamily
SGS47209240	0.0	180.0123	0.141	0.0		hypothetical protein
SGS47209300	0.0	67.5046	0.142	0.002		hypothetical protein
SGS47209310	0.0	411.4566	0.143	0.0		hypothetical protein
SGS47209320	0.0	128.5802	0.144	0.0	R	hypothetical protein
SGS47209330	0.0	253.9459	0.145	0.0		hypothetical protein
SGS47209350	0.0	353.5955	0.146	0.0	S	hypothetical protein
48hr ∆wblE2 2-fold up ragulation (TMM nomlization)
Gene name	∆wblE2 48hr	WT 48hr	∆wblE2/WT	edgeR pValue	eggNOG category	Product
SGS47147440	156.7779	7.0692	22.1776	0.001		hypothetical protein
SGS47152450	1339.2832	48.1993	27.7864	0.0	S	FIG01124021: hypothetical protein
SGS47154200	138.4315	5.4626	25.3417	0.001	L	Rossmann fold nucleotide-binding protein Smf possibly involved in DNA uptake|Uncharacterized protein MT2964
SGS47154210	450.3194	11.8892	37.8763	0.0	O	MG(2+) CHELATASE FAMILY PROTEIN / ComM-related protein|Uncharacterized protein MT2965
SGS47159120	1407.665	103.7891	13.5627	0.003	R	Molybdopterin biosynthesis protein MoeB
SGS47168670	920.653	67.1577	13.7088	0.003	L	putative helicase|Putative ATP-dependent helicase HRQ1
SGS47168680	43.3641	0.964	44.9835	0.001	S	FIG01122310: hypothetical protein
SGS47168690	91.7317	2.5706	35.6849	0.001	S	FIG043778: hypothetical protein
SGS47168700	296.8772	6.4266	46.1951	0.0	U	Type IV fimbrial assembly protein PilC
SGS47168710	508.6941	8.6759	58.633	0.0	U	FIG016317: Probable conserved transmembrane protein
SGS47168720	1139.1413	13.8171	82.4443	0.0	U	Flp pilus assembly protein, ATPase CpaF|Putative conjugal transfer protein MT3759
SGS47168730	1400.9936	17.6731	79.2727	0.0	S	Septum site-determining protein MinD @ possible CpaE|Uncharacterized protein MT3760|May play a role in septum formation {ECO:0000250}
SGS47179240	1007.3811	58.1605	17.3207	0.002	M	Large-conductance mechanosensitive channel|Large-conductance mechanosensitive channel {ECO:0000255|HAMAP-Rule:MF_00115}|Channel that opens in response to stretch forces in the membrane lipid bilayer May participate in the regulation of osmotic pressure changes within the cell {ECO:0000255|HAMAP- Rule:MF_00115}
SGS47179250	120.0852	8.6759	13.8412	0.004	S	FIG01129986: hypothetical protein
SGS47187040	385.2733	6.4266	59.9498	0.0	L	comE operon protein 1, putative|ComE operon protein 1|Needed for both DNA binding and transport It is absolutely required for the uptake of transforming DNA but not for binding Its role in binding may be indirect
SGS47187050	456.9908	17.0304	26.8338	0.001	R	ComEC/Rec2-related protein
SGS47188970	266.8559	21.2077	12.583	0.005	S	lipoprotein
SGS47190030	2273.279	162.2709	14.0092	0.003	V	ABC transporter, permease protein|Daunorubicin/doxorubicin resistance ABC transporter permease protein DrrB|Part of the ABC transporter complex DrrAB involved in daunorubicin and doxorubicin resistance Probably responsible for the translocation of the substrate across the membrane {ECO:0000269|PubMed:1924314, ECO:0000269|PubMed:9006006}
SGS47190040	2706.9199	184.1213	14.7018	0.003	V	Part of the ABC transporter complex CcmAB involved in the biogenesis of c-type cytochromes; once thought to export heme, this seems not to be the case, but its exact role is uncertain Responsible for energy coupling to the transport system {ECO:0000255|HAMAP-Rule:MF_01707}|ATP + H(2)O + heme(In) = ADP + phosphate + heme(Out) {ECO:0000255|HAMAP-Rule:MF_01707}|putative ABC transporter ATP-binding c…
SGS47191140	3766.0043	162.9136	23.1166	0.001	P	RND multidrug efflux transporter; Acriflavin resistance protein|Multidrug resistance protein MdtB {ECO:0000255|HAMAP-Rule:MF_01423}
SGS47199460	83.3925	4.8199	17.3017	0.003	S	hypothetical protein
SGS47201460	286.8701	21.529	13.3248	0.004		hypothetical protein
SGS47206910	258.5167	19.601	13.189	0.004	O	Organic hydroperoxide resistance protein|Organic hydroperoxide resistance protein OhrB|Involved in organic hydroperoxide resistance {ECO:0000269|PubMed:11418552}
SGS47207690	270.1916	1.6066	168.176	0.0	L	putative helicase
48hr ∆wblE2 2-fold down ragulation (TMM nomlization)
Gene name	∆wblE2 48hr	WT 48hr	∆wblE2/WT	edgeR pValue	eggNOG category	Product
SGS47139030	0.0	52.3766	0	0.001	R	Hydrolase of unknown specificity RsbQ, part of a novel [RsbQ - PAS domain] bacterial sensing module|Probable esterase D14L|May be involved in strigolactone signaling pathway {ECO:0000250}
SGS47139050	0.0	44.022	0	0.001	R	FIG00867057: hypothetical protein
SGS47139060	0.0	38.5594	0	0.001	R	N-formylglutamate deformylase (EC 3.5.1.68)|Uncharacterized hydrolase YNR064C
SGS47139080	0.0	178.3373	0	0.0		hypothetical protein
SGS47139120	0.0	265.4174	0	0.0	T	ANTAR domain protein with unknown sensor
SGS47139580	15.0107	299.7995	0.0500691	0.002	C	ferredoxin|Ferredoxin soy|Electron transport protein for the cytochrome P-450-SOY system
SGS47139590	240.1703	2883.9237	0.083279	0.005	Q	putative cytochrome P450|Cytochrome P450-SOY
SGS47140700	33.357	799.1441	0.0417409	0.001	O	Has a primary specificity for large aliphatic or aromatic amino acids|Hydrolysis of proteins with specificity similar to chymotrypsin|Putative serine protease|Streptogrisin-A
SGS47142800	21.682	571.3222	0.0379506	0.001	O	Preferential cleavage: Arg-|-Xaa, Lys-|-Xaa|Trypsin-like protease precursor (EC 3.4.21.-)|Trypsin
SGS47143080	51.7033	847.0221	0.0610413	0.002	S	Secreted repeat of unknown function
SGS47149320	11.675	187.3345	0.0623217	0.003	P	May be the GTPase, regulating ATP sulfurylase activity {ECO:0000250}|ATP + sulfate = diphosphate + adenylyl sulfate|Sulfate adenylyltransferase subunit 1 (EC 2.7.7.4)|Sulfate adenylyltransferase subunit 1
SGS47155390	8.3393	135.922	0.0613536	0.004	O	Preferentially cleaves peptide bonds on the carboxyl- terminal side of glutamate|Preferential cleavage: -Glu-|-Xaa- >> -Asp-|- Xaa- Preference for Pro or Leu at P2 and Phe at P3 Cleavage of -Glu-|-Asp- and -Glu-|-Pro- bonds is slow|Glutamyl endopeptidase 2 (EC 3.4.21.82) (Glutamyl endopeptidase II) (Glutamic acid-specific protease) (GLUSGP) (Streptogrisin-E) (Serine protease E) (SGPE)|Glutamyl en…
SGS47159810	5.0036	105.0744	0.0476196	0.003		Lanthionine precursor peptide LanA|Lanthionine-containing peptide SapB|Lanthionine-containing peptide devoid of antibiotic properties, involved in the formation of aerial mycelium Suggested to self-assemble at air-water interfaces, thus providing a film of surfactant through which nascent aerial hyphae can emerge The aerial hyphae differentiate further into spores (By similarity) {ECO:0000250}
SGS47160560	28.3534	463.9984	0.0611067	0.002	O	Alkaline serine exoprotease A precursor (EC 3.4.21.-)|Alkaline serine protease ver112|Serine protease which can degrade the nematode cuticle {ECO:0000269|PubMed:16132863}
SGS47163800	35.0248	476.8516	0.0734501	0.004	E	Combines the specificities of mammalian Cpase A and B|Peptidyl-L-lysine(or L-arginine) + H(2)O = peptide + L-lysine(or L-arginine)|Carboxypeptidase T (EC 3.4.17.18)|Zinc carboxypeptidase
SGS47165770	30.0213	410.3366	0.0731626	0.004		FIG01125105: hypothetical protein
SGS47167000	8.3393	150.3818	0.0554542	0.003		hypothetical protein
SGS47167380	6.6714	214.3261	0.0311273	0.001	S	FIG01128447: hypothetical protein|UPF0337 protein SAV_1088
SGS47167400	6.6714	134.6367	0.0495511	0.002		hypothetical protein
SGS47167420	6.6714	116.9636	0.0570383	0.003	I	Catalyzes the phosphorylation of diacylglycerol (DAG) into phosphatidic acid Is involved in the biosynthesis of phosphatidylinositol mannosides (PIMs), probably via a role in the biosynthesis of phosphatidylinositol (PI), a PIM precursor, which is derived from phosphatidic acid Is also able to phosphorylate other various amphipathic lipids of host and bacterial origin in vitro, such as ceramide {…
SGS47182510	21.682	374.6691	0.0578697	0.002	K	RNA polymerase sigma-70 factor, ECF subfamily|ECF RNA polymerase sigma factor SigL|Sigma factors are initiation factors that promote the attachment of RNA polymerase to specific initiation sites and are then released Extracytoplasmic function (ECF) sigma factors are held in an inactive form by an anti-sigma factor until released by regulated intramembrane proteolysis (By similarity) {ECO:0000250}
SGS47184540	3.3357	204.365	0.0163223	0.0	QJ	Desferrioxamine E biosynthesis protein DesD @ Siderophore synthetase superfamily, group C @ Siderophore synthetase component, ligase|Rhizobactin siderophore biosynthesis protein RhbF
SGS47188580	3.3357	72.9416	0.0457311	0.004	S	hypothetical protein
SGS47189120	43.3641	545.2945	0.0795242	0.005	S	putative secreted protein
SGS47190590	31.6891	518.3029	0.0611401	0.002	S	putative secreted protein|Uncharacterized gene 48 protein
SGS47192810	16.6785	584.4966	0.0285348	0.0	O	FIG01134134: hypothetical protein|Trypsin-like protease|Involved in mycelium differentiation
SGS47195610	143.4351	2878.1398	0.049836	0.001	O	Has a primary specificity for large aliphatic or aromatic amino acids|Hydrolysis of proteins with trypsin-like specificity|Putative serine protease|Streptogrisin-B
SGS47195840	41.6962	897.792	0.0464431	0.001	R	Catalyzes the hydrolysis of fatty acid esters with a preference for mid-length acyl chain (C10-C16) Is able to hydrolyze the triacylglycerol triolein and mixed triacylglycerols from a wide range of natural oils; better activity is obtained with corn-, wheat germ- and olive oil that have higher content of linoleic and/or oleic acid (C18:2; C18:1, cis) Tween detergents are also substrates for this …
SGS47196940	5.0036	133.03	0.0376126	0.001	P	Part of the ABC transporter complex PotABCD involved in spermidine/putrescine import Responsible for energy coupling to the transport system {ECO:0000255|HAMAP-Rule:MF_01726}|ATP + H(2)O + polyamine(Out) = ADP + phosphate + polyamine(In) {ECO:0000255|HAMAP-Rule:MF_01726}|L-proline glycine betaine ABC transport system permease protein ProV (TC 3.A.1.12.1)|Spermidine/putrescine import ATP-binding p…
SGS47199650	13.3428	270.2373	0.0493744	0.002	Q	Isochorismatase (EC 3.3.2.1)
SGS47202280	45.0319	544.6519	0.0826801	0.005	S	FIG01125655: hypothetical protein
SGS47204670	43.3641	842.2021	0.0514889	0.001	K	RNA polymerase sigma factor SigB|RNA polymerase sigma-F factor|Sigma factors are initiation factors that promote the attachment of RNA polymerase to specific initiation sites and are then released This sigma factor is required for normal spore maturation
SGS47205460	3.3357	116.6423	0.0285977	0.001	G	Polymyxin transporter PmxC|Probable transport protein HsrA
SGS47205590	5.0036	220.1101	0.0227323	0.0	S	putative secreted protein
SGS47207440	0.0	79.3682	0	0.0	S	FIG006427: Putative transport system permease protein|Uncharacterized protein YhfT
SGS47207470	0.0	127.5674	0	0.0	S	Hypothetical protein YhfZ|Uncharacterized protein YhfZ
SGS47207490	0.0	35.6675	0	0.002	T	putative two-component system response regulator|Transcriptional regulatory protein MctR {ECO:0000305}|Member of the two-component regulatory system MctS/MctR, which activates mctP expression {ECO:0000269|PubMed:12218032}
SGS47207500	0.0	32.1329	0	0.002	T	FIG01133511: hypothetical protein
SGS47207530	0.0	27.9556	0	0.004		hypothetical protein
SGS47207540	0.0	279.5558	0	0.0	E	Catalyzes a carbon-carbon cleavage reaction; cleaves a 2-hydroxy-3-methylacyl-CoA into formyl-CoA and a 2-methyl-branched fatty aldehyde|2-hydroxyphytanoyl-CoA = pristanal + formyl- CoA|Acetolactate synthase large subunit (EC 2.2.1.6)|2-hydroxyacyl-CoA lyase 1
SGS47207550	0.0	282.7691	0	0.0	E	2 L-glutamate + NADP(+) = L-glutamine + 2- oxoglutarate + NADPH {ECO:0000250|UniProtKB:Q58746}|Ferredoxin-dependent glutamate synthase (EC 1.4.7.1)|Archaeal-type glutamate synthase [NADPH] {ECO:0000303|PubMed:11230537, ECO:0000312|EMBL:AAW395791}
SGS47207590	0.0	66.515	0	0.0	L	Mobile element protein|Putative transposase for insertion sequence element IS112|Involved in the transposition of the insertion sequence IS112 which inactivates the SalI restriction-modification system
SGS47207610	0.0	147.8111	0	0.0	G	Endohydrolysis of (1->4)-beta-D-xylosidic linkages in xylans|Endo-1,4-beta-xylanase A precursor (EC 3.2.1.8)|Endo-1,4-beta-xylanase B
SGS47207650	0.0	40.1661	0	0.001	CH	Oxidoreductase|Uncharacterized protein MT1298
SGS47207710	0.0	160.9856	0	0.0		hypothetical protein
SGS47207720	0.0	69.0856	0	0.0		hypothetical protein
SGS47207740	0.0	236.1765	0	0.0	L	putative helicase
SGS47207750	0.0	70.6923	0	0.0		hypothetical protein
SGS47207760	0.0	406.4806	0	0.0	T	Receptor-like kinase protein that regulates the size of the floral meristem {ECO:0000269|PubMed:15509765}|ATP + a protein = ADP + a phosphoprotein|serine/threonine protein kinase|Leucine-rich repeat receptor-like kinase protein FLORAL ORGAN NUMBER1
SGS47207800	0.0	42.7367	0	0.001	S	conserved hypothetical protein, putative
SGS47207810	0.0	49.8059	0	0.001	S	FIG01130390: hypothetical protein
SGS47207840	0.0	69.0856	0	0.0	S	hypothetical protein
SGS47207850	0.0	34.0608	0	0.002		hypothetical protein
SGS47207870	0.0	161.3069	0	0.0	S	hypothetical protein
SGS47207900	0.0	59.7671	0	0.0	T	Serine phosphatase RsbU, regulator of sigma subunit|Uncharacterized protein MT1410
SGS47207930	0.0	168.0548	0	0.0		possible replication initiation protein
SGS47207950	0.0	161.9496	0	0.0	R	putative DNA primase/helicase|Putative helicase L207/L206
SGS47207960	0.0	59.1245	0	0.0	L	hypothetical protein
SGS47207970	0.0	71.9776	0	0.0	G	Phosphoenolpyruvate synthase (EC 2.7.9.2)
SGS47207980	0.0	189.9052	0	0.0	R	Hydroxyacylglutathione hydrolase (EC 3.1.2.6)
SGS47207990	0.0	354.1041	0	0.0	S	alkylhydroperoxidase AhpD family core domain protein
SGS47208000	0.0	1364.6823	0	0.0	E	5-methyltetrahydropteroyltriglutamate--homocysteine methyltransferase (EC 2.1.1.14)
SGS47208010	0.0	160.0216	0	0.0		possible replication initiation protein
SGS47208020	1.6679	199.545	0.00835852	0.0	R	putative DNA primase/helicase|Putative helicase L207/L206
SGS47208030	1.6679	299.4782	0.00556935	0.0	G	Glycerol-3-phosphate ABC transporter, periplasmic glycerol-3-phosphate-binding protein (TC 3.A.1.1.3)|sn-glycerol-3-phosphate-binding periplasmic protein UgpB|sn-glycerol-3-phosphate and glycerophosphoryl diester- binding protein interacts with the binding protein-dependent transport system UgpACE {ECO:0000250}
SGS47208040	5.0036	2992.2114	0.00167221	0.0	L	Excinuclease ABC subunit A paralog of unknown function|UvrABC system protein A {ECO:0000255|HAMAP-Rule:MF_00205}|The UvrABC repair system catalyzes the recognition and processing of DNA lesions UvrA is an ATPase and a DNA-binding protein A damage recognition complex composed of 2 UvrA and 2 UvrB subunits scans DNA for abnormalities When the presence of a lesion has been verified by UvrB, the UvrA…
SGS47208050	0.0	206.2929	0	0.0	P	Na/H antiporter|Na(+)/H(+) antiporter NhaS4|Na(+)/H(+) antiporter {ECO:0000305|PubMed:11996656}
SGS47208060	0.0	374.6691	0	0.0	C	FIG022199: FAD-binding protein|Tryptophan 2-halogenase {ECO:0000303|PubMed:16793524}|Involved in the incorporation of a chlorinated tryptophan residue into halogenated forms of the secondary metabolites called chondramides {ECO:0000269|PubMed:16793524}
SGS47208070	0.0	200.1877	0	0.0	M	Involved in the biosynthesis of the streptose moiety of streptomycin Catalyzes the formation of dTDP-glucose, from dTTP and glucose 1-phosphate, as well as its pyrophosphorolysis (By similarity) {ECO:0000250}|dTTP + alpha-D-glucose 1-phosphate = diphosphate + dTDP-alpha-D-glucose|Glucose-1-phosphate thymidylyltransferase (EC 2.7.7.24)|Glucose-1-phosphate thymidylyltransferase
SGS47208080	1.6679	1521.4907	0.00109623	0.0		Neocarzinostatin precursor (NCS) (Mitomalcin) (MMC)|Actinoxanthin|Binds non-covalently to a chromophore which is the cytotoxic and mutagenic component of the antibiotic The chromophore binds to DNA as a weak intercalator and causes single- and double-strand breaks
SGS47208090	1.6679	121.7835	0.0136956	0.0	E	Catalyzes the conversion of UDP-4-keto-arabinose (UDP- Ara4O) to UDP-4-amino-4-deoxy-L-arabinose (UDP-L-Ara4N) The modified arabinose is attached to lipid A and is required for resistance to polymyxin and cationic antimicrobial peptides {ECO:0000255|HAMAP-Rule:MF_01167}|UDP-4-amino-4-deoxy-beta-L-arabinose + 2- oxoglutarate = UDP-beta-L-threo-pentapyranos-4-ulose + L- glutamate {ECO:0000255|HAMAP…
SGS47208100	0.0	92.2213	0	0.0	R	S-adenosyl-L-methionine-dependent methyltransferase involved in the biosynthesis of desosamine, found in certain macrolide antibiotics such as erthyromycin, azithromycin, and clarithromycin Catalyzes the last step in the biosynthesis of dTDP-desosamine {ECO:0000269|PubMed:12119032}|2 S-adenosyl-L-methionine + dTDP-3-amino- 3,4,6-trideoxy-alpha-D-glucopyranose = 2 S-adenosyl-L-homocysteine + dTDP-…
SGS47208110	0.0	164.8415	0	0.0	S	methyltransferase|C-methyltransferase NovU|C-methyltransferase that acts together with NovW to catalyze the formation of dTDP-4-keto-6-deoxy-5-C-methyl-L-lyxo- hexose from dTDP-4-keto-6-deoxy-D-glucose in the novobiocin biosynthesis pathway, an aminocoumarin family antibiotic that targets bacterial DNA gyrases {ECO:0000269|PubMed:15752721}
SGS47208120	0.0	212.0768	0	0.0	R	An epoxide + H(2)O = a glycol|Epoxide hydrolase (EC 3.3.2.9)|Putative epoxide hydrolase
SGS47208130	0.0	100.2545	0	0.0	E	Part of a heterotetrameric complex that catalyzes the two-step biosynthesis of anthranilate, an intermediate in the biosynthesis of L-tryptophan In the first step, the glutamine- binding beta subunit (TrpG) of anthranilate synthase (AS) provides the glutamine amidotransferase activity which generates ammonia as a substrate that, along with chorismate, is used in the second step, catalyzed by the …
SGS47208140	0.0	157.451	0	0.0	E	Converts chorismate to 2-amino-4-deoxychorismate (ADIC) Involved in the biosynthesis of the benzoxazolinate moiety of the enediyne antitumor antibiotic C-1027 {ECO:0000269|PubMed:18182490}|(2S)-2-amino-4-deoxychorismate + L-glutamate = chorismate + L-glutamine {ECO:0000269|PubMed:18182490}|Anthranilate synthase, aminase component (EC 4.1.3.27)|2-amino-4-deoxychorismate synthase
SGS47208150	0.0	255.1349	0	0.0	Q	Catalyzes the activation of phenylacetic acid (PA) to phenylacetyl-CoA (PA-CoA) Involved in the phenylalanine metabolism {ECO:0000269|PubMed:10629172, ECO:0000269|PubMed:12189419}|ATP + phenylacetate + CoA = AMP + diphosphate + phenylacetyl-CoA {ECO:0000269|PubMed:10629172, ECO:0000269|PubMed:12189419}|Phenylacetate-coenzyme A ligase (EC 6.2.1.30)|Phenylacetate-coenzyme A ligase
SGS47208160	0.0	168.6975	0	0.0	R	Converts 2-amino-4-deoxychorismate (ADIC) to 3-O- enolpyruvoylanthranilic acid (OPA) Involved in the biosynthesis of the benzoxazolinate moiety of the enediyne antitumor antibiotic C-1027 {ECO:0000269|PubMed:18182490}|(2S)-2-amino-4-deoxychorismate + FMN = 3-(1- carboxyvinyloxy)anthranilate + FMNH(2) {ECO:0000269|PubMed:18182490}|iron-sulfur flavoprotein|2-amino-4-deoxychorismate dehydrogenase
SGS47208170	1.6679	289.8384	0.00575459	0.0	I	putative acyltransferase
SGS47208190	0.0	97.0412	0	0.0	S	putative secreted protein|Uncharacterized protein Rv3254
SGS47208200	0.0	59.1245	0	0.0	CG	Involved in the biosynthesis of the trisaccharide moiety characteristic of the antitumor drug aclacinomycins In the first reaction, AknK catalyzes the transfer of 2-deoxy-beta-L-fucose from the activated donor dTDP-2-deoxy-beta-L-fucose to the mono- glycosylated aclacinomycin T (rhodosaminyl aklavinone), forming the di-glycosylated aclacinomycin S (L-2-deoxyfucosyl-L- rhodosaminyl aklavinone) It …
SGS47208210	0.0	273.1293	0	0.0	M	dTDP-glucose 4,6-dehydratase involved in the generation of the deoxysugar in the novobiocin biosynthesis pathway, an aminocoumarin family antibiotic that targets bacterial DNA gyrases|dTDP-alpha-D-glucose = dTDP-4-dehydro-6-deoxy- alpha-D-glucose + H(2)O|dTDP-glucose 4,6-dehydratase (EC 4.2.1.46)|dTDP-glucose 4,6-dehydratase
SGS47208220	0.0	356.996	0	0.0	G	Transmembrane transport protein|Uncharacterized MFS-type transporter SACE_5813
SGS47208230	0.0	969.7696	0	0.0	Q	Catalyzes the activation of phenylacetic acid (PA) to phenylacetyl-CoA (PA-CoA) Involved in the phenylalanine metabolism {ECO:0000269|PubMed:10629172, ECO:0000269|PubMed:12189419}|ATP + phenylacetate + CoA = AMP + diphosphate + phenylacetyl-CoA {ECO:0000269|PubMed:10629172, ECO:0000269|PubMed:12189419}|Phenylacetate-coenzyme A ligase (EC 6.2.1.30)|Phenylacetate-coenzyme A ligase
SGS47208240	0.0	76.1549	0	0.0		hypothetical protein
SGS47208250	0.0	491.6327	0	0.0	Q	Utilizes FADH(2) supplied by HpaC or by another flavin reductase, to catalyze the hydroxylation of 4-hydroxyphenylacetic acid, leading to the production of 3,4-DHPA Can also oxidize phenol to catechol, and hydroxylate other phenol derivatives {ECO:0000269|PubMed:10653707}|4-hydroxyphenylacetate + FADH(2) + O(2) = 3,4- dihydroxyphenylacetate + FAD + H(2)O {ECO:0000269|PubMed:10653707}|4-hydroxyphe…
SGS47208260	1.6679	2658.6724	0.000627343	0.0	R	probable hydrolase
SGS47208270	0.0	28.9196	0	0.003	S	hypothetical protein
SGS47208280	0.0	71.3349	0	0.0	G	Alpha-ketoglutarate permease|Osmoprotectant uptake system A|Involved in uptake and accumulation of various osmoprotectants Allows the uptake of glycine betaine, proline, ectoine, and pipecolic acid
SGS47208290	0.0	186.0492	0	0.0	Q	non-ribosomal peptide synthetase|Gramicidin S synthase 2|This protein is a multifunctional enzyme, able to activate and polymerize the amino acids Pro, Val, Orn and Leu Activation sites for these AA consist of individual domains
SGS47208300	0.0	61.6951	0	0.0	S	Non-ribosomal peptide synthase
SGS47208310	0.0	297.5502	0	0.0	E	Has aminomutase and, to a lesser extent, ammonia-lyase activity Primarily, catalyzes the rearrangement of L-tyrosine to R-beta-tyrosine, which is incorporated into secondary metabolites called chondramides The aminomutase activity mainly produces R- beta-tyrosine but also S-beta tyrosine in smaller amounts Does not accept D-tyrosine, L-histidine or L-phenylalanine as substrates {ECO:0000269|PubMe…
SGS47208320	0.0	98.6479	0	0.0	Q	Catalyzes the condensation of L-tryptophan and L-proline to produce brevianamide F, the first step of verruculogen biosynthesis pathway Brevianamide F is the precursor of a variety of fungal prenylated alkaloids with biological activity, including fumitremorgins A, B and C and tryprostatin B Nonribosomal peptide synthesis (NRPS) is a key mechanism responsible for the biosynthesis of bioactive met…
SGS47208340	0.0	894.2573	0	0.0	R	Putative membrane protein actII-3|Putative membrane protein ActII-3
SGS47208350	0.0	187.6559	0	0.0	R	S-adenosyl-L-methionine-dependent O-methyltransferase that catalyzes regiospecific methylation at the 7-hydroxy group of 2,7-dihydroxy-5-methyl-1-naphthoate in the biosynthesis of the naphthoate moiety of the neocarzinostatin chromophore Also recognizes other dihydroxynaphthoate as substrates and catalyzes their regiospecific O-methylation The carboxylate and its ortho- hydroxy groups of the subs…
SGS47208360	0.0	182.5146	0	0.0	Q	Has the capacity to hydroxylate certain steroids in the 15-beta position Also hydroxylates progesterone in the 11-alpha and 9-beta position {ECO:0000269|PubMed:18481342}|Progesterone + 2 reduced [2Fe-2S] ferredoxin + O(2) = 15-beta-hydroxyprogesterone + 2 oxidized [2Fe-2S] ferredoxin + H(2)O {ECO:0000269|PubMed:15178459, ECO:0000269|PubMed:18481342}|putative cytochrome P450 hydroxylase|Cytochrome…
SGS47208370	0.0	210.7915	0	0.0	I	Oxygenase component of a two-component system that utilizes reduced FMN (FMNH2) supplied by the reductase component to catalyze the hydroxylation of 4-hydroxyphenylacetic acid, leading to the production of 3,4-dihydroxyphenylacetate (3,4- DHPA) Also utilizes other reduced flavins such as FADH2 and reduced riboflavin to a lesser extent Only the compounds with a hydroxyl group in the para (p-) posi…
SGS47208390	0.0	85.1521	0	0.0	S	alkylhydroperoxidase like protein, AhpD family
SGS47208400	0.0	158.7363	0	0.0	IQ	probable oxidoreductase/Short-chain dehydrogenase|Short-chain dehydrogenase TIC 32, chloroplastic|Involved in protein precursor import into chloroplasts Part of the redox regulon consisting of TIC32, TIC 55 and TIC62 {ECO:0000269|PubMed:15180984}
SGS47208410	0.0	193.4398	0	0.0	S	Carboxymuconolactone decarboxylase
SGS47208420	0.0	50.1273	0	0.001		hypothetical protein
SGS47208430	0.0	150.7031	0	0.0	Q	Polyketide synthase
SGS47208450	0.0	296.9076	0	0.0	K	hypothetical protein
SGS47208460	0.0	62.0164	0	0.0	E	Proline dehydrogenase (EC 1.5.99.8) (Proline oxidase)
SGS47208470	0.0	37.2741	0	0.002	S	FIG01121062: hypothetical protein|Uncharacterized protein MT0041
SGS47208490	0.0	101.8612	0	0.0	E	Catalyzes the oxidation and isomerization of cholesterol to cholestenone (4-cholesten-3-one), which is an initial step in the cholesterol degradation process Required for virulence (By similarity) {ECO:0000250}|A 3-oxo-Delta(5)-steroid = a 3-oxo-Delta(4)- steroid|Cholesterol oxidase (EC 1.1.3.6)|Cholesterol oxidase
SGS47208500	0.0	46.5926	0	0.001	S	FIG01125837: hypothetical protein
SGS47208510	0.0	77.1189	0	0.0	K	StaQ|Transcriptional regulator NovG|Transcription regulator that specifically activates expression of genes involved in the novobiocin biosynthesis pathway Binds 5'-GTTCRACTG(N)(11)CRGTYGAAC-3' DNA sequence {ECO:0000269|PubMed:15942002, ECO:0000269|PubMed:18568336, ECO:0000269|PubMed:19762445}
SGS47208520	0.0	178.98	0	0.0	Q	May be involved in the metabolism of insect hormones and in the breakdown of synthetic insecticides {ECO:0000250}|RH + reduced flavoprotein + O(2) = ROH + oxidized flavoprotein + H(2)O|Cytochrome P450-related protein|Probable cytochrome P450 4aa1
SGS47208540	1.6679	299.4782	0.00556935	0.0	Q	Catalyzes the elongation by iterative transfer of p- hydroxybenzoyl group from FadD22 (pHBA-S-FAdD22) to form p- hydroxyphenylalkanoate (pHPA) intermediates during phenolphthiocerol (PPOL) biosynthesis PPOL is an important intermediate in the biosynthesis of phenolic glycolipid (mycosid B) {ECO:0000269|PubMed:12138124}|Acyl-[acyl-carrier-protein] + malonyl-[acyl- carrier-protein] = 3-oxoacyl- [ac…
SGS47208550	0.0	71.0136	0	0.0	S	FIG01121536: hypothetical protein
SGS47208560	0.0	107.9664	0	0.0	S	FIG01129153: hypothetical protein
SGS47208570	0.0	42.7367	0	0.001	S	UnbL
SGS47208580	0.0	26.3489	0	0.004	S	UnbL
SGS47208590	0.0	26.0276	0	0.004	K	Transcriptional regulator, HxlR family|Uncharacterized HTH-type transcriptional regulator MT3179
SGS47208600	0.0	62.9804	0	0.0	S	FIG00816176: hypothetical protein
SGS47208610	0.0	113.429	0	0.0	S	hypothetical protein
SGS47208620	1.6679	377.8824	0.00441381	0.0	L	Transposase
SGS47208630	0.0	301.4062	0	0.0	R	putative DNA primase/helicase|Putative helicase L207/L206
SGS47208640	0.0	119.5342	0	0.0		possible replication initiation protein
SGS47208650	0.0	47.878	0	0.001		hypothetical protein
SGS47208660	0.0	123.7115	0	0.0	S	Carboxymuconolactone decarboxylase
SGS47208670	0.0	84.5094	0	0.0		possible replication initiation protein
SGS47208680	0.0	162.2709	0	0.0	R	putative DNA primase/helicase|Putative helicase L207/L206
SGS47208690	0.0	107.9664	0	0.0	L	hypothetical protein
SGS47208700	3.3357	3526.5808	0.000945874	0.0	S	hypothetical protein
SGS47208710	0.0	1612.4266	0	0.0	R	amine oxidase-like protein family member (3F906)
SGS47208720	0.0	86.7587	0	0.0		putative terminal protein
SGS47208730	0.0	165.1629	0	0.0	K	FIG01131023: hypothetical protein
SGS47208760	0.0	29.2409	0	0.003	R	The aminoglycoside phosphotransferases achieve inactivation of their antibiotic substrates by phosphorylation|ATP + viomycin = ADP + O-phosphoviomycin|Kanamycin kinase (Aminoglycoside phosphotransferase, gentamicin resistance protein) (EC 2.7.1.95)|Viomycin phosphotransferase
SGS47208770	0.0	32.1329	0	0.002	L	Mobile element protein
SGS47208780	0.0	250.6363	0	0.0	K	Chromosome (plasmid) partitioning protein ParB|Chromosome-partitioning protein Spo0J|Probably involved in chromosome partitioning Binds to a plasmid centromere-like site parS Stimulates the ATPase activity 10-fold of Soj; the first 20 residues may be responsible {ECO:0000269|PubMed:15635448}
SGS47208790	0.0	264.1321	0	0.0	D	Chromosome (plasmid) partitioning protein ParA
SGS47208800	0.0	50.7699	0	0.001		SCE39.20, unknown, len: 170aa
SGS47208830	0.0	147.8111	0	0.0	G	Endohydrolysis of (1->4)-beta-D-xylosidic linkages in xylans|Endo-1,4-beta-xylanase A precursor (EC 3.2.1.8)|Endo-1,4-beta-xylanase B
SGS47208850	0.0	24.7423	0	0.005	U	drug resistance transporter, EmrB/QacA subfamily|Tetracenomycin C resistance and export protein|Resistance to tetracenomycin C by an active tetracenomycin C efflux system which is probably energized by transmembrane electrochemical gradients
SGS47208860	0.0	40.1661	0	0.001	CH	Oxidoreductase|Uncharacterized protein MT1298
SGS47208890	0.0	33.7395	0	0.002	L	putative helicase
SGS47208910	0.0	24.7423	0	0.005		hypothetical protein
SGS47208990	0.0	103.1465	0	0.0	T	TolA protein|Uncharacterized abhydrolase domain-containing protein DDB_G0269086
SGS47209000	0.0	115.357	0	0.0		hypothetical protein
SGS47209020	0.0	80.0108	0	0.0		hypothetical protein
SGS47209050	0.0	247.1017	0	0.0	R	FIG01288306: hypothetical protein|Kinesin light chain|Kinesin is a microtubule-associated force-producing protein that may play a role in organelle transport The light chain may function in coupling of cargo to the heavy chain or in the modulation of its ATPase activity
SGS47209060	0.0	214.0048	0	0.0		hypothetical protein
SGS47209070	0.0	333.539	0	0.0		Chromosome (plasmid) partitioning protein ParA
SGS47209110	0.0	84.1881	0	0.0		hypothetical protein
SGS47209120	0.0	82.5814	0	0.0	L	putative transposase
SGS47209130	0.0	30.5262	0	0.003		SCJ11.04, unknown, len: 195 aa; weakly similar to SW:KILB_STRLI KilB protein from Streptomyces lividans plasmid pIJ101 thought to be involved in plasmid transfer (147 aa) fasta scores; opt: 126, z-score: 152.9, E(): 0.37, (27.5% identity in 142 aa overlap). Contains probable coiled-coil region approx. 25-45aa. Contains TTA encode leucine, possible site for bldA regulation.
SGS47209160	0.0	56.8752	0	0.0		hypothetical protein
SGS47209190	0.0	61.6951	0	0.0	S	hypothetical protein
SGS47209200	0.0	235.8552	0	0.0		hypothetical protein
SGS47209230	0.0	43.3794	0	0.001	K	RNA polymerase sigma-70 factor, ECF subfamily
SGS47209240	0.0	68.1217	0	0.0		hypothetical protein
SGS47209250	0.0	34.3822	0	0.002		hypothetical protein
SGS47209260	0.0	80.6535	0	0.0	S	hypothetical protein
SGS47209300	0.0	89.6507	0	0.0		hypothetical protein
SGS47209310	0.0	412.9072	0	0.0		hypothetical protein
SGS47209320	0.0	61.6951	0	0.0	R	hypothetical protein
SGS47209330	0.0	73.9056	0	0.0		hypothetical protein
SGS47209340	0.0	1595.7176	0	0.0	S	FIG01127106: hypothetical protein
SGS47209350	0.0	173.5174	0	0.0	S	hypothetical protein
72hr ∆wblE2 2-fold up ragulation (TMM nomlization)
Gene name	∆wblE2 72hr	WT 72hr	∆wblE2/WT	edgeR pValue	eggNOG category	Product
SGS47138880	768.0438	22.9816	33.4199	0.002	S	hypothetical protein
SGS47138890	3277.2551	40.7401	80.443	0.0	R	Methyltransferase
SGS47143020	454.3924	13.58	33.4604	0.002	C	Succinate dehydrogenase iron-sulfur protein (EC 1.3.99.1)
SGS47143030	985.1871	22.9816	42.8685	0.001	C	Succinate + a quinone = fumarate + a quinol|Succinate dehydrogenase flavoprotein subunit (EC 1.3.99.1)|Succinate dehydrogenase flavoprotein subunit
SGS47168710	377.9902	11.4908	32.895	0.002	U	FIG016317: Probable conserved transmembrane protein
SGS47168720	739.8956	14.6246	50.5925	0.001	U	Flp pilus assembly protein, ATPase CpaF|Putative conjugal transfer protein MT3759
SGS47168730	860.5308	32.3831	26.5735	0.003	S	Septum site-determining protein MinD @ possible CpaE|Uncharacterized protein MT3760|May play a role in septum formation {ECO:0000250}
SGS47207690	2131.2211	2.0892	1020.11	0.0	L	putative helicase
72hr ∆wblE2 2-fold down ragulation (TMM nomlization)
Gene name	∆wblE2 72hr	WT 72hr	∆wblE2/WT	edgeR pValue	eggNOG category	Product
SGS47139030	0	67.9001	0	0.004	R	Hydrolase of unknown specificity RsbQ, part of a novel [RsbQ - PAS domain] bacterial sensing module|Probable esterase D14L|May be involved in strigolactone signaling pathway {ECO:0000250}
SGS47139050	0.0	75.2124	0	0.003	R	FIG00867057: hypothetical protein
SGS47139080	0.0	132.6664	0	0.003		hypothetical protein
SGS47139120	4.0212	217.2804	0.018507	0.004	T	ANTAR domain protein with unknown sensor
SGS47169810	56.2964	1295.3252	0.0434612	0.004	S	FIG01122199: hypothetical protein
SGS47170710	197.0374	3913.1355	0.0503528	0.005	C	probable oxidoreductase|Uncharacterized FAD-linked oxidoreductase YgaK
SGS47190680	80.4234	3016.8541	0.026658	0.001	E	ATP + L-glutamate + NH(3) = ADP + phosphate + L-glutamine|Glutamine synthetase type II, eukaryotic (EC 6.3.1.2)|Glutamine synthetase 2
SGS47202120	32.1694	1047.7509	0.0307033	0.002	R	lyase
SGS47207440	0.0	79.3909	0	0.003	S	FIG006427: Putative transport system permease protein|Uncharacterized protein YhfT
SGS47207540	0.0	109.6848	0	0.005	E	Catalyzes a carbon-carbon cleavage reaction; cleaves a 2-hydroxy-3-methylacyl-CoA into formyl-CoA and a 2-methyl-branched fatty aldehyde|2-hydroxyphytanoyl-CoA = pristanal + formyl- CoA|Acetolactate synthase large subunit (EC 2.2.1.6)|2-hydroxyacyl-CoA lyase 1
SGS47207550	0.0	115.9525	0	0.004	E	2 L-glutamate + NADP(+) = L-glutamine + 2- oxoglutarate + NADPH {ECO:0000250|UniProtKB:Q58746}|Ferredoxin-dependent glutamate synthase (EC 1.4.7.1)|Archaeal-type glutamate synthase [NADPH] {ECO:0000303|PubMed:11230537, ECO:0000312|EMBL:AAW395791}
SGS47207590	0.0	78.3463	0	0.003	L	Mobile element protein|Putative transposase for insertion sequence element IS112|Involved in the transposition of the insertion sequence IS112 which inactivates the SalI restriction-modification system
SGS47207610	0.0	178.6295	0	0.002	G	Endohydrolysis of (1->4)-beta-D-xylosidic linkages in xylans|Endo-1,4-beta-xylanase A precursor (EC 3.2.1.8)|Endo-1,4-beta-xylanase B
SGS47207650	0.0	82.5248	0	0.003	CH	Oxidoreductase|Uncharacterized protein MT1298
SGS47207710	0.0	168.1834	0	0.002		hypothetical protein
SGS47207720	0.0	136.8448	0	0.003		hypothetical protein
SGS47207740	0.0	167.1387	0	0.002	L	putative helicase
SGS47207750	0.0	137.8895	0	0.003		hypothetical protein
SGS47207760	0.0	315.4744	0	0.0	T	Receptor-like kinase protein that regulates the size of the floral meristem {ECO:0000269|PubMed:15509765}|ATP + a protein = ADP + a phosphoprotein|serine/threonine protein kinase|Leucine-rich repeat receptor-like kinase protein FLORAL ORGAN NUMBER1
SGS47207800	0.0	63.7216	0	0.005	S	conserved hypothetical protein, putative
SGS47207870	0.0	165.0495	0	0.002	S	hypothetical protein
SGS47207930	0.0	158.7818	0	0.002		possible replication initiation protein
SGS47207950	0.0	204.745	0	0.001	R	putative DNA primase/helicase|Putative helicase L207/L206
SGS47207960	0.0	62.677	0	0.005	L	hypothetical protein
SGS47207980	0.0	159.8264	0	0.002	R	Hydroxyacylglutathione hydrolase (EC 3.1.2.6)
SGS47207990	0.0	224.5927	0	0.001	S	alkylhydroperoxidase AhpD family core domain protein
SGS47208000	0.0	937.0215	0	0.0	E	5-methyltetrahydropteroyltriglutamate--homocysteine methyltransferase (EC 2.1.1.14)
SGS47208010	0.0	216.2357	0	0.001		possible replication initiation protein
SGS47208020	0.0	285.1805	0	0.0	R	putative DNA primase/helicase|Putative helicase L207/L206
SGS47208030	0.0	127.4433	0	0.003	G	Glycerol-3-phosphate ABC transporter, periplasmic glycerol-3-phosphate-binding protein (TC 3.A.1.1.3)|sn-glycerol-3-phosphate-binding periplasmic protein UgpB|sn-glycerol-3-phosphate and glycerophosphoryl diester- binding protein interacts with the binding protein-dependent transport system UgpACE {ECO:0000250}
SGS47208040	20.1059	1810.3214	0.0111063	0.0	L	Excinuclease ABC subunit A paralog of unknown function|UvrABC system protein A {ECO:0000255|HAMAP-Rule:MF_00205}|The UvrABC repair system catalyzes the recognition and processing of DNA lesions UvrA is an ATPase and a DNA-binding protein A damage recognition complex composed of 2 UvrA and 2 UvrB subunits scans DNA for abnormalities When the presence of a lesion has been verified by UvrB, the UvrA…
SGS47208060	0.0	142.0679	0	0.003	C	FIG022199: FAD-binding protein|Tryptophan 2-halogenase {ECO:0000303|PubMed:16793524}|Involved in the incorporation of a chlorinated tryptophan residue into halogenated forms of the secondary metabolites called chondramides {ECO:0000269|PubMed:16793524}
SGS47208080	4.0212	633.0379	0.00635223	0.0		Neocarzinostatin precursor (NCS) (Mitomalcin) (MMC)|Actinoxanthin|Binds non-covalently to a chromophore which is the cytotoxic and mutagenic component of the antibiotic The chromophore binds to DNA as a weak intercalator and causes single- and double-strand breaks
SGS47208110	0.0	82.5248	0	0.003	S	methyltransferase|C-methyltransferase NovU|C-methyltransferase that acts together with NovW to catalyze the formation of dTDP-4-keto-6-deoxy-5-C-methyl-L-lyxo- hexose from dTDP-4-keto-6-deoxy-D-glucose in the novobiocin biosynthesis pathway, an aminocoumarin family antibiotic that targets bacterial DNA gyrases {ECO:0000269|PubMed:15752721}
SGS47208120	0.0	61.6324	0	0.005	R	An epoxide + H(2)O = a glycol|Epoxide hydrolase (EC 3.3.2.9)|Putative epoxide hydrolase
SGS47208150	0.0	110.7294	0	0.005	Q	Catalyzes the activation of phenylacetic acid (PA) to phenylacetyl-CoA (PA-CoA) Involved in the phenylalanine metabolism {ECO:0000269|PubMed:10629172, ECO:0000269|PubMed:12189419}|ATP + phenylacetate + CoA = AMP + diphosphate + phenylacetyl-CoA {ECO:0000269|PubMed:10629172, ECO:0000269|PubMed:12189419}|Phenylacetate-coenzyme A ligase (EC 6.2.1.30)|Phenylacetate-coenzyme A ligase
SGS47208160	0.0	61.6324	0	0.005	R	Converts 2-amino-4-deoxychorismate (ADIC) to 3-O- enolpyruvoylanthranilic acid (OPA) Involved in the biosynthesis of the benzoxazolinate moiety of the enediyne antitumor antibiotic C-1027 {ECO:0000269|PubMed:18182490}|(2S)-2-amino-4-deoxychorismate + FMN = 3-(1- carboxyvinyloxy)anthranilate + FMNH(2) {ECO:0000269|PubMed:18182490}|iron-sulfur flavoprotein|2-amino-4-deoxychorismate dehydrogenase
SGS47208170	0.0	201.6111	0	0.001	I	putative acyltransferase
SGS47208210	0.0	111.774	0	0.005	M	dTDP-glucose 4,6-dehydratase involved in the generation of the deoxysugar in the novobiocin biosynthesis pathway, an aminocoumarin family antibiotic that targets bacterial DNA gyrases|dTDP-alpha-D-glucose = dTDP-4-dehydro-6-deoxy- alpha-D-glucose + H(2)O|dTDP-glucose 4,6-dehydratase (EC 4.2.1.46)|dTDP-glucose 4,6-dehydratase
SGS47208220	0.0	142.0679	0	0.003	G	Transmembrane transport protein|Uncharacterized MFS-type transporter SACE_5813
SGS47208230	4.0212	442.9176	0.00907889	0.001	Q	Catalyzes the activation of phenylacetic acid (PA) to phenylacetyl-CoA (PA-CoA) Involved in the phenylalanine metabolism {ECO:0000269|PubMed:10629172, ECO:0000269|PubMed:12189419}|ATP + phenylacetate + CoA = AMP + diphosphate + phenylacetyl-CoA {ECO:0000269|PubMed:10629172, ECO:0000269|PubMed:12189419}|Phenylacetate-coenzyme A ligase (EC 6.2.1.30)|Phenylacetate-coenzyme A ligase
SGS47208250	0.0	324.8759	0	0.0	Q	Utilizes FADH(2) supplied by HpaC or by another flavin reductase, to catalyze the hydroxylation of 4-hydroxyphenylacetic acid, leading to the production of 3,4-DHPA Can also oxidize phenol to catechol, and hydroxylate other phenol derivatives {ECO:0000269|PubMed:10653707}|4-hydroxyphenylacetate + FADH(2) + O(2) = 3,4- dihydroxyphenylacetate + FAD + H(2)O {ECO:0000269|PubMed:10653707}|4-hydroxyphe…
SGS47208260	8.0423	1605.5764	0.00500898	0.0	R	probable hydrolase
SGS47208290	0.0	67.9001	0	0.004	Q	non-ribosomal peptide synthetase|Gramicidin S synthase 2|This protein is a multifunctional enzyme, able to activate and polymerize the amino acids Pro, Val, Orn and Leu Activation sites for these AA consist of individual domains
SGS47208310	0.0	73.1232	0	0.004	E	Has aminomutase and, to a lesser extent, ammonia-lyase activity Primarily, catalyzes the rearrangement of L-tyrosine to R-beta-tyrosine, which is incorporated into secondary metabolites called chondramides The aminomutase activity mainly produces R- beta-tyrosine but also S-beta tyrosine in smaller amounts Does not accept D-tyrosine, L-histidine or L-phenylalanine as substrates {ECO:0000269|PubMe…
SGS47208340	0.0	685.2688	0	0.0	R	Putative membrane protein actII-3|Putative membrane protein ActII-3
SGS47208360	0.0	111.774	0	0.005	Q	Has the capacity to hydroxylate certain steroids in the 15-beta position Also hydroxylates progesterone in the 11-alpha and 9-beta position {ECO:0000269|PubMed:18481342}|Progesterone + 2 reduced [2Fe-2S] ferredoxin + O(2) = 15-beta-hydroxyprogesterone + 2 oxidized [2Fe-2S] ferredoxin + H(2)O {ECO:0000269|PubMed:15178459, ECO:0000269|PubMed:18481342}|putative cytochrome P450 hydroxylase|Cytochrome…
SGS47208370	0.0	63.7216	0	0.005	I	Oxygenase component of a two-component system that utilizes reduced FMN (FMNH2) supplied by the reductase component to catalyze the hydroxylation of 4-hydroxyphenylacetic acid, leading to the production of 3,4-dihydroxyphenylacetate (3,4- DHPA) Also utilizes other reduced flavins such as FADH2 and reduced riboflavin to a lesser extent Only the compounds with a hydroxyl group in the para (p-) posi…
SGS47208450	0.0	199.5219	0	0.001	K	hypothetical protein
SGS47208520	0.0	76.2571	0	0.003	Q	May be involved in the metabolism of insect hormones and in the breakdown of synthetic insecticides {ECO:0000250}|RH + reduced flavoprotein + O(2) = ROH + oxidized flavoprotein + H(2)O|Cytochrome P450-related protein|Probable cytochrome P450 4aa1
SGS47208540	0.0	122.2202	0	0.004	Q	Catalyzes the elongation by iterative transfer of p- hydroxybenzoyl group from FadD22 (pHBA-S-FAdD22) to form p- hydroxyphenylalkanoate (pHPA) intermediates during phenolphthiocerol (PPOL) biosynthesis PPOL is an important intermediate in the biosynthesis of phenolic glycolipid (mycosid B) {ECO:0000269|PubMed:12138124}|Acyl-[acyl-carrier-protein] + malonyl-[acyl- carrier-protein] = 3-oxoacyl- [ac…
SGS47208610	0.0	67.9001	0	0.004	S	hypothetical protein
SGS47208620	4.0212	313.3851	0.0128315	0.002	L	Transposase
SGS47208630	0.0	503.5054	0	0.0	R	putative DNA primase/helicase|Putative helicase L207/L206
SGS47208640	0.0	222.5034	0	0.001		possible replication initiation protein
SGS47208660	0.0	65.8109	0	0.005	S	Carboxymuconolactone decarboxylase
SGS47208680	0.0	266.3774	0	0.001	R	putative DNA primase/helicase|Putative helicase L207/L206
SGS47208700	8.0423	1696.4581	0.00474064	0.0	S	hypothetical protein
SGS47208710	0.0	1528.2748	0	0.0	R	amine oxidase-like protein family member (3F906)
SGS47208720	0.0	112.8186	0	0.004		putative terminal protein
SGS47208730	0.0	138.9341	0	0.003	K	FIG01131023: hypothetical protein
SGS47208790	0.0	215.1911	0	0.001	D	Chromosome (plasmid) partitioning protein ParA
SGS47208830	0.0	178.6295	0	0.002	G	Endohydrolysis of (1->4)-beta-D-xylosidic linkages in xylans|Endo-1,4-beta-xylanase A precursor (EC 3.2.1.8)|Endo-1,4-beta-xylanase B
SGS47208860	0.0	82.5248	0	0.003	CH	Oxidoreductase|Uncharacterized protein MT1298
SGS47208890	0.0	83.5694	0	0.003	L	putative helicase
SGS47208990	0.0	72.0786	0	0.004	T	TolA protein|Uncharacterized abhydrolase domain-containing protein DDB_G0269086
SGS47209050	0.0	346.8129	0	0.0	R	FIG01288306: hypothetical protein|Kinesin light chain|Kinesin is a microtubule-associated force-producing protein that may play a role in organelle transport The light chain may function in coupling of cargo to the heavy chain or in the modulation of its ATPase activity
SGS47209060	0.0	105.5063	0	0.005		hypothetical protein
SGS47209110	0.0	144.1572	0	0.003		hypothetical protein
SGS47209160	0.0	62.677	0	0.005		hypothetical protein
SGS47209200	0.0	108.6402	0	0.005		hypothetical protein
SGS47209240	0.0	112.8186	0	0.004		hypothetical protein
SGS47209260	0.0	76.2571	0	0.003	S	hypothetical protein
SGS47209310	0.0	118.0417	0	0.004		hypothetical protein
SGS47209340	0.0	505.5947	0	0.0	S	FIG01127106: hypothetical protein
SGS47209350	4.0212	282.0466	0.0142572	0.002	S	hypothetical protein
